# Supplementary material for: Benefits of Surgical Management in Ileocecal Crohn’s Disease: A Review of the Past Decade (2020–2026)
Source: Medicina (Kaunas). 2026 May 13;62(5):949. doi: 10.3390/medicina62050949 (PMC13208528; doi:10.3390/medicina62050949)
Supplement: Supplementary file 1 [file medicina-62-00949-s001.zip]

Archive with 1 entries (1 files):
- medicina-4265606-supplementary.pdf
